# Supplementary material for: Mechanisms and Drivers for the Establishment of Life Cycle Complexity in Myxozoan Parasites
Source: Biology (Basel). 2020 Jan 1;9(1):10. doi: 10.3390/biology9010010 (PMC7168919; doi:10.3390/biology9010010)
Supplement: Supplementary file 1 [file biology-09-00010-s001.zip]

Archive with 3 entries (3 files):
- Supplementary references of Table S1.docx
- Supplementary table S1.xlsx
- Supplementary tablesS2-S4 figuresS1-S4.docx
