# Supplementary material for: Mechanisms and Drivers for the Establishment of Life Cycle Complexity in Myxozoan Parasites
Source: Biology (Basel). 2020 Jan 1;9(1):10. doi: 10.3390/biology9010010 (PMC7168919; doi:10.3390/biology9010010)
Supplement: Supplementary file 1 [file biology-09-00010-s001.zip › Supplementary table S1.xlsx]

## Sheet: Sheet1
Table S1: Complete data of myxozoan species described in chondrichthyan hosts, including taxonomic details of host, IUCN Red List status, migration specifiing categories for statistical analyses in parenthesis (1=non migratory with movements up to 500 m, 2=short seasonal/reproductive migration up to 1000 km; 3=large scale migration >1000km), information on host distribution and GenBank accession …
Myxozoan	Host	Prevalence	IUCN Red list status*	Host taxonomy	Host organ	Host migration category [Reference]	Host distribution	Sampling site	18S rDNA	[Myxozoa References]
Bipteria vetusta Kodádková et al., 2015	Chimaera monstrosa (Rabbit fish)	8.3% (1/12)	NT	Holocephali, Chimaeriformes, Chimaeridae	Gall bladder	1	Eastern Atlantic, Mediterranean	Northeastern Atlantic	KM267557	[14]
Ceratomyxa abbreviata Davis, 1917	Rhizoprionodon terraenovae (Atlantic sharpnose shark)	n/a	LC	Elasmobranchii, Carcharhiniformes, Carcharhinidae	Gall bladder	2	Western and southwest Atlantic	Off Beaufort, North Carolina		[17]
Ceratomyxa agilis Thelohan, 1892	Dasyatis pastinaca (Common stingray)	n/a	DD	Elasmobranchii, Myliobatiformes, Dasyatidae	Gall bladder	1	Northeastern Atlantic Ocean, the Mediterranean Sea and the African coast southwards to Senegal			[72]
Ceratomyxa attenuata Davis, 1917	Rhizoprionodon terraenovae (Atlantic sharpnose shark)	n/a	LC	Elasmobranchii, Carcharhiniformes,Carcharhinidae	Gall bladder	2	Western and southwestern Atlantic	Off Beaufort, North Carolina		[17]
Ceratomyxa carcharhini Gleeson & Adlard, 2011	Carcharhinus melanopterus (Blacktip reef shark)	66.7% (2/3)	NT	Elasmobranchii, Carcharhiniformes, Carcharhinidae	Gall bladder	1	Indopacific, north of Japan to south of Australia	Lizard Island Lagoon, Great Barrier reef	JF911815-16	[18]
Ceratomyxa fisheri Jameson, 1929	Hydrolagus colliei (Spotted Ratfish)	n/a	LC	Holocephali, Chimaeriformes, Chimaeridae	Gall bladder	n/a	Northeastern Pacific			[16]
Ceratomyxa flagellifera Davis, 1917	Carcharhinus sp.	n/a		Elasmobranchii, Carcharhiniformes, Carcharhinidae	Gall bladder	n/a	Off Beaufort, North Carolina			[17]
Ceratomyxa jamesoni Kudo, 1933 (Ceratomyxa teania Jameson, 1931)	Triakis semifasciata (Leopard shark)	n/a	LC	Elasmobranchii, Carcharhiniformes, Triakidae		2	Eastern Pacific: Oregon, USA to the Gulf of California			[73-74]
Ceratomyxa lunata Davis, 1917	Galeocerdo cuvier (Tiger shark)	n/a	NT	Elasmobranchii, Carcharhiniformes, Carcharhinidae	Gall bladder	2	Circumglobal in tropical and temperate seas			[17]
Ceratomyxa melanopteri Gleeson & Adlard, 2011	Carcharhinus melanopterus (Blacktip reef shark)	33.3% (1/3)	NT	Elasmobranchii, Carcharhiniformes,Carcharhinidae	Gall bladder	2	Indopacific, north of Japan to south of Australia	Lizard Island Lagoon, Great Barrier reef	JF911817	[18]
Ceratomyxa mesospora Thelohan, 1892	Sphyrna zygaena (Smooth hammerhead)	n/a	VU	Elasmobranchii, Carcharhiniformes,Sphyrnidae	Gall bladder	3	Cosmopolitan			[72]
	Sphyrna tiburo (Bonnethead)	n/a	LC	Elasmobranchii, Carcharhiniformes, Sphyrnidae	Gall bladder	2	Western Atlantic, Caribbean and Gulf of Mexico; Eastern Pacific (Southern California to Ecuador)			[72]
Ceratomyxa recurvata Davis, 1917	Sphyrna zygaena (Smooth hammerhead)	n/a	VU	Elasmobranchii, Carcharhiniformes, Sphyrnidae	Gall bladder	3	Cosmopolitan			[17]
Ceratomyxa sphaerulosa Thelohan, 1892	Mustelus canis (Dusky smooth-hound)	n/a	NT	Elasmobranchii, Carcharhiniformes, Triakidae	Gall bladder	2	Western Atlantic			[72]
	Galeorhinus galeus (Tope shark)	n/a	VU	Elasmobranchii, Carcharhiniformes, Triakidae	Gall bladder	3	World-wide in temperate waters/A			[72]
Ceratomyxa sphairophora Davis, 1917	Rhizoprionodon terraenovae (Atlantic sharpnose shark)	n/a	LC	Elasmobranchii, Carcharhiniformes, Carcharhinidae	Gall bladder	2	Western and southwest Atlantic			[17]
Ceratomyxa taenia Davis, 1917	Rhizoprionodon terraenovae (Atlantic sharpnose shark)	n/a	LC	Elasmobranchii, Carcharhiniformes, Carcharhinidae	Gall bladder	2	Western and southwest Atlantic			[17]
Ceratomyxa scissura (Leptotheca scissura) Davis, 1917	Dasyatis hastata	n/a	LC	Elasmobranchii, Myliobatiformes, Dasyatidae	Gall bladder	2	Atlantic ocean			[17]
	Gymnura altavela (Spiny butterfly ray)	n/a	VU	Elasmobranchii, Myliobatiformes, Gymnuridae	Gall bladder	1	Western Atlantic: southern New England, USA, Brazil to Argentina; Eastern Atlantic			[17]
Ceratomyxa sp.	Scyliorhinus canicula (Lesser spotted dogfish)	n/a	LC	Elasmobranchii, Carcharhiniformes, Scyliorhinidae	Gall bladder	2	Northern Atlantic from southern Norway to Guinea-Bissau	North Atlantid, off Scotland	DQ377698	[39]
Ceratomyxa sp. 1 MG	Myliobatis goodei (Southern eagle ray)	20% (1/5)	DD	Elasmobranchii, Myliobatiformes, Myliobatidae	Gall bladder	2	Worldwide in tropical waters; Western Atlantic: South Carolina to Argentina	Off Buenos Aires Province, Argentina	MK937839	Present study
Ceratomyxa sp. 2 MG	Myliobatis goodei (Southern eagle ray)	20% (1/5)	DD	Elasmobranchii, Myliobatiformes, Myliobatidae	Gall bladder	2	Worldwide in tropical waters; Western Atlantic: South Carolina to Argentina	Off Buenos Aires Province, Argentina	MK937835	Present study
Ceratomyxa sp. MR	Myliobatis ridens (Shortnose eagle ray)	100% (2/2)	NE	Elasmobranchii, Myliobatiformes, Myliobatidae	Gall bladder	2 [75]	Southwest Atlantic: Brazil to Argentina	Off Buenos Aires Province, Argentina	MK937840	Present study
Ceratomyxa sp. RE	Rostroraja eglanteria (Clearnose skate)	33.3% (1/3)	LC	Elasmobranchii, Rajiformes, Rajidae	Gall bladder	2	Western Atlantic: Massachusetts to southern Florida, Gulf of Mexico	Gulf of Mexico	MK937836	Present study
Ceratomyxa sp. 1 ST	Sphyrna tiburo (Bonnethead)	16.7% (1/6)	LC	Elasmobranchii, Carcharhiniformes, Sphyrnidae	Gall bladder	2	Western Atlantic, Caribbean and Gulf of Mexico; Eastern Pacific (Southern California to Ecuador)	Gulf of Mexico	MK937837	Present study
Ceratomyxa sp. 2 ST	Sphyrna tiburo (Bonnethead)	33.3% (2/6)	LC	Elasmobranchii, Carcharhiniformes, Sphyrnidae	Gall bladder	2	Western Atlantic, Caribbean and Gulf of Mexico; Eeastern Pacific (South California to Ecuador)	Gulf of Mexico	MK937838	Present study
Chloromyxum atlantoraji Cantatore et al., 2018	Atlantoraja castelnaui (Spotback skate)	35.7% (5/14)	EN	Elasmobranchii, Rajiformes, Arhynchobatidae	Gall bladder	1	Southwestern Atlantic: Brazil, Uruguay and Argentina	Off Buenos Aires Province, Argentina	MG652633	[20]
Chloromyxum clavatum Rocha et al., 2013	Raja clavata (Thornback ray)	48.3% (14/29)	NT	Elasmobranchii, Rajiformes, Rajidae	Gall bladder	1	Eastern Atlantic, Mediterranean	Off Portuguese Northwestern Atlantic coast	JQ793641	[76]
Chloromyxum dogieli Kovaljova, 1988	Raja miraletus (Brown ray)	66.7% (2/3)	LC	Elasmobranchii, Rajiformes, Rajidae	Gall bladder	1	Coast off Western Sahara			[77]
Chloromyxum hemiscyllii Gleeson & Adlard, 2012	Hemiscyllium ocellatum (Epaulette shark)	33.3% (1/3)	LC	Elasmobranchii, Orectolobiformes, Hemiscylliidae	Gall bladder	1	Western Pacific: New Guinea, Northern Australia	off Heron island, Australia	JN130374	[19]
Chloromyxum kuhlii Gleeson & Adlard, 2012	Neotrygon kuhlii (Blue-spotted stingray)	37.1% (13/35)	DD	Elasmobranchii, Myliobatiformes, Dasyatidae	Gall bladder	1	Southwestern Pacific	off Lizard island, Australia	JN130375, JN130376	[19]
Chloromyxum levigatum Jameson, 1931	Squatina californica (Pacific angelshark)	n/a	NT	Elasmobranchii, Squatiniformes, Squatinidae	Gall bladder	2	Coast off California			[73]
Chloromyxum lesteri Gleeson & Adlard, 2012	Cephaloscyllium laticeps (Draughtboard shark)	100% (3/3)	LC	Elasmobranchii, Carcharhiniformes, Scyliorhinidae	Gall bladder	1 [78]	Southern coast of Australia, coast of New Zealand	off Hobart, Tasmania	JN130377, JN130378	[19]
Chloromyxum leydigi Mingazzini, 1890	Squatina squatina (Angelshark) as Rhina squatina	n/a	CR	Elasmobranchii, Squatiniformes, Squatinidae	Gall bladder	2 [79]	Mediterranean (Italy)			[80]
	Torpedo marmorata (Marbled electric ray)	61% (11/18)	DD	Elasmobranchii, Torpediniformes, Torpedinidae	Gall bladder	2	Mediterranean, European and African Atlantic, South Africa to Pacific	Mediterranean coast [81]; Portuguese Atlantic coast [82]	AY604199; sequence of Rocha et al. unpublished but with 5 nt difference	[81-82]
	Tetronarce californica (Pacific electric ray)	n/a	LC	Elasmobranchii, Torpediniformes, Torpedinidae	Gall bladder	1	Eastern Pacific			[16]
	Centroscymnus coelolepis (Portuguese dogfish)	n/a	NT	Elasmobranchii, Squaliformes, Somniosidae	Gall bladder	3 [83]	Worldwide except Western coast of Americas	Northeastern Atlantic	DQ377710	[39]
	Torpedo torpedo (Common torpedo) as Torpedo narce;Torpedo ocellata	n/a	DD	Elasmobranchii, Torpediniformes, Torpedinidae	Gall bladder	2	Eastern Atlantic: Bay of Biscay and throughout the Mediterranean to Angola			[82]
	Etmopterus spinax (Velvet belly) as Spinax spinax	n/a	LC	Elasmobranchii, Squaliformes, Etmopteridae	Gall bladder	1	Eastern Atlantic			[82]
	Carcharhinus limbatus (Blacktip shark)	n/a	LC	Elasmobranchii, Carcharhiniformes, Carcharhinidae	Gall bladder	2	Cosmopolitan			[82]
	Scyliorhinus canicula (Lesser spotted dogfish) as Scyllium canicula	n/a	LC	Elasmobranchii, Carcharhiniformes, Scyliorhinidae	Gall bladder	2	Northern Atlantic from southern Norway to Guinea-Bissau			[82]
	Scyllium asterias	n/a		Elasmobranchii, Carcharhiniformes, Scyliorhinidae	Gall bladder	n/a				[82]
	Dipturus batis (Blue skate) as Raja batis	n/a	CR	Elasmobranchii, Rajiformes, Rajidae	Gall bladder	1	Eastern Atlantic: Norway, Iceland, the Faroes to Senegal, including western Mediterranean and western part of the Baltic			[82]
	Raja clavata (Thornback ray)	n/a	NT	Elasmobranchii, Rajiformes, Rajidae	Gall bladder	1	Eastern Atlantic, Mediterranean			[82]
	Raja undulata (Undulate ray)	n/a	EN	Elasmobranchii, Rajiformes, Rajidae	Gall bladder	n/a	Eastern Atlantic			[82]
	Squalus acanthias (Picked dogfish) as Acanthias acanthias	100% (5/5)	VU	Elasmobranchii, Squaliformes, Squaliidae	Gall bladder	3	Worldwide except northern Pacific			[83]
	Dasyatis pastinaca (Common stingray) as Trygon pastinaca	n/a	DD	Elasmobranchii, Myliobatiformes, Dasyatidae	Gall bladder	1	Northeastern Atlantic Ocean, the Mediterranean Sea and the African coast southwards to Senegal			[82]
	Dasyatis hastata as Dasybatis hastatus	n/a	LC	Elasmobranchii, Myliobatiformes, Dasyatidae	Gall bladder	2	Atlantic ocean			[82]
	Hypanus sabinus (Atlantic stingray) as Dasybatis sabina	n/a	LC	Elasmobranchii, Myliobatiformes, Dasyatidae	Gall bladder	2	Western Atlantic			[82]
	Gymnura micrura (Smooth butterfly ray) as Pteroplatea maclura	n/a	DD	Elasmobranchii, Myliobatiformes, Gymnuridae	Gall bladder	n/a	Southwestern Atlantic			[82]
	Rhizoprionodon terraenovae (Atlantic sharpnose shark) as Scoliodon terrae-novae	n/a	LC	Elasmobranchii, Carcharhiniformes, Carcharhinidae	Gall bladder	2	Western and southwest Atlantic			[82]
	Mustelus mustelus (Smooth-hound) as Mustelus vulgaris	25% (1/4)	VU	Elasmobranchii, Carcharhiniformes, Carcharhinidae	Gall bladder	n/a	Eastern Atlantic			[84]
	Scyliorhinus stellaris (Nursehound)	40% (2/5)	NT	Elasmobranchii, Carcharhiniformes, Scyliorhinidae	Gall bladder	n/a	Northeast Atlantic			[84]
	Sphyrna zygaena (Smooth hammerhead) as Cestracion zygaena	n/a	VU	Elasmobranchii, Carcharhiniformes, Sphyrnidae	Gall bladder	3	Cosmopolitan			[82]
	Sphyrna tiburo (Bonnethead) as Cestracion tiburo	n/a	LC	Elasmobranchii, Carcharhiniformes, Sphyrnidae	Gall bladder	2	Western Atlantic, Caribbean and Gulf of Mexico; Eastern Pacific (Southern California to Ecuador)			[82]
Chloromyxum liae Kuznetsova, 1977	Prionace glauca (Blue shark)	n/a	NT	Elasmobranchii, Carcharhiniformes, Carcharhinidae	Gall bladder	3 [86]	Cosmopolitan			[87]
Chloromyxum lissosporum Kovaljova, 1988	Squatina oculata (Smoothback angelshark)	100% (1/1)	CR	Elasmobranchii, Squatiniformes, Squatinidae	Gall bladder	2	Off coast of Western Sahara			[77]
Chloromyxum magnum Awerinzew, 1913	Squalus blainville (Longnose spurdog) as Acanthias blainville	n/a	DD	Elasmobranchii, Squaliformes, Squalidae	Gall bladder	n/a [88]	Eastern and western Atlantic, western Pacific: southern Japan and Taiwan, Indian Ocean			[89]
Chloromyxum mingazzinii Gleeson & Adlard, 2012	Pristiophorus nudipinnis (Southern sawshark)	33.3% (1/3)	LC	Elasmobranchii, Pristiophoriformes, Pristiophoridae	Gall bladder	2	Southeastern coast of Australia	off Hobart, Tasmania	JN130379	[19]
Chloromyxum myliobati Gleeson & Adlard, 2012	Myliobatis tenuicaudatus (Australian bull ray)	100% (1/1)	NE	Elasmobranchii, Myliobatiformes, Myliobatidae	Gall bladder	1	Southern coast of Australia, coast of New Zealand	off Hobart, Tasmania	JN130377, JN130378	[19]
Chloromyxum noblei Moser et al., 1989	Taeniura lymma (Ribbontail stingray)	100% (1/1)	NT	Elasmobranchii, Myliobatiformes, Dasyatidae	Gall bladder	1	Off Heron Island, Australia			[90]
Chloromyxum ovatum Jameson, 1929	Raja miraletus (Brown ray)	n/a	LC	Elasmobranchii, Rajiformes, Rajidae	Gall bladder	1	Off coast of Angola			[77]
	Mustelus californicus (Gray smoothhound)	n/a	LC	Elasmobranchii, Carcharhiniformes, Triakidae	Gall bladder	2	Off California			[73]
	Prionace glauca (Blue shark)	60% (3/5)	NT	Elasmobranchii, Carcharhiniformes, Carcharhinidae	Gall bladder	3	Cosmopolitan			[87]
	Tetronarce californica (Pacific electric ray)	n/a	LC	Elasmobranchii, Torpediniformes, Torpedinidae	Gall bladder	1	Off California			[16]
	Galeorhinus galeus (Tope shark) as G. Zygopterus	n/a	VU	Elasmobranchii, Carcharhiniformes, Triakidae	Gall bladder	3	Off California			[16]
	Squalus suckleyi (Pacific spiny dogfish)	n/a	LC	Elasmobranchii, Squaliformes, Squalidae	Gall bladder	3	Off California			[16]
	Squalus acanthias (Picked dogfish)	40% (2/5)	VU	Elasmobranchii, Squaliformes, Squalidae	Gall bladder	3	Worldwide except northern Pacific			[77]
	Mustelus henlei (Brown smooth-hound) as Rhinotriakis henlei	n/a	LC	Elasmobranchii, Carcharhiniformes, Triakidae	Gall bladder	2	Eastern Pacific			[73]
	Urolophus halleri (Haller's round ray)	n/a	LC	Elasmobranchii, Myliobatiformes, Urotrygonidae	Gall bladder	2	Eastern Pacific			[73]
Chloromyxum parvicostatum Kuznetsova, 1977	Bathyraja brachyurops (Broadnose skate)	86.7% (13/15)	LC	Elasmobranchii, Rajiformes, Arhynchobatidae	Gall bladder	1	Southeastern Pacific and southwestern Atlantic			[87]
Chloromyxum pristiophori Woolcock, 1936	Pristiophorus cirratus (Common sawshark)	1	LC	Elasmobranchii, Pristiophoriformes, Pristiophoridae	Gall bladder	2	Southern Indian Ocean: off Victoria (Australia)			[91]
Chloromyxum riorajum Azevedo et al., 2009	Rioraja agassizii (Rio skate)	75% (3/4); 83.3% (15/18)	VU	Elasmobranchii, Rajiformes, Arhynchobatidae	Gall bladder	2	Atlantic coast of Southern America	Off Florianópolis (Brazil); off Buenos Aires province (Argentina)	FJ624481, MG652631	[20,92]
Chloromyxum schulmani Kovaljova, 1988	Raja straeleni (Spotted skate)	100% (2/2)	DD	Elasmobranchii, Rajiformes, Rajidae	Gall bladder	2 [93]	Eastern Atlantic			[77]
Chloromyxum scyliorhinium Noble, 1948	Scyliorhinus torazame (Cloudy catshark)	100% (3/3)	LC	Elasmobranchii, Carcharhiniformes, Scyliorhinidae	Gall bladder	1 [94]	Off Korea			[95]
Chloromyxum sphyrnae Cunha & Fonseca, 1918	Sphyrna tiburo (Bonnethead)	n/a	LC	Elasmobranchii, Carcharhiniformes, Sphyrnidae	Gall bladder	2	Western Atlantic, Caribbean and Gulf of Mexico; Eastern Pacific (Southern California to Ecuador)			[96]
Chloromyxum squali Gleeson & Adlard, 2012	Squalus acanthias (Picked dogfish) as S. fernandinus	45.5% (5/11)	VU	Elasmobranchii, Squaliformes, Squaliidae	Gall bladder	3	Worldwide except northern Pacific	off Launceston, Tasmania	JN130381, JN130382, JN130383	[19]
Chloromyxum striatellus Kovaljova, 1988	Scyliorhinus canicula (lesser spotted dogfish)	100% (1/1)	LC	Elasmobranchii, Carcharhiniformes, Scyliorhinidae	Gall bladder	2	Off coast of Western Sahara			[77]
Chloromyxum transversocostatum Kuznetsova, 1977	Squalus acanthias (Picked dogfish) as S. fernandinus	46.7% (7/15)	VU	Elasmobranchii, Squaliformes, Squalidae	Gall bladder	3	Worldwide except northern Pacific			[87]
	Bathyraja magellanica (Magellan skate)	n/a	DD	Elasmobranchii, Rajiformes, Arhynchobatidae	Gall bladder	2	Patagonian shelf (off Argentina)			[87]
Chloromyxum zearaji Cantatore et al., 2018	Dipturus brevicaudatus as Zearaja chilensis (Yellownose skate)	45.5% (10/22)	VU	Elasmobranchii, Rajiformes, Rajidae	Gall bladder	n/a	Southeastern Pacific and southwestern Atlantic: Uruguay, Argentina, Chile	Off Buenos Aires Provincie, Argentina	MG652632	[20]
Chloromyxum sp.	Sphyrna zygaena (Smooth hammerhead)	n/a	VU	Elasmobranchii, Carcharhiniformes, Sphyrnidae	Gall bladder	3	Cosmopolitan			[97]
Chloromyxum sp. Gleeson & Adlard, 2012	Squalus acanthias (Picked dogfish)	9.1% (1/11)	VU	Elasmobranchii, Squaliformes, Squaliidae	Gall bladder	3	Worldwide except northtern Pacific	off Hobart, Tasmania	JN130384	[19]
Chloromyxum sp. RE	Rostroraja eglanteria (Clearnose skate)	33.3% (1/3)	LC	Elasmobranchii, Rajiformes, Rajidae	Gall bladder	2	Western Atlantic: Massachusetts to southern Florida, Gulf of Mexico	Gulf of Mexico	MK937846	Present study
Chloromyxum sp. CL	Carcharhinus limbatus (Blacktip shark)	33.3% (1/3)	LC	Elasmobranchii, Carcharhiniformes, Carcharhinidae	Gall bladder	2	Cosmopolitan	Gulf of Mexico	MK937841	Present study
Chloromyxum sp. BM	Bathyraja macloviana (Patagonian skate)	85.7% (6/7)	NT	Elasmobranchii, Rajiformes, Arhynchobatidae	Gall bladder	n/a	Southwestern Atlantic: Uruguay to Argentina	Off Buenos Aires Province, Argentina	MK937844	Present study
Chloromyxum sp. BB	Bathyraja brachyurops (Broadnose skate)	40% (2/5)	NT	Elasmobranchii, Rajiformes, Arhynchobatidae	Gall bladder	1	Southeastern Pacific (Chile) and southwestern Atlantic (Argentina)	Off Buenos Aires Province, Argentina	MK937843	Present study
Chloromyxum sp. BA	Bathyraja albomaculata (White-dotted skate)	50% (2/4)	LC	Elasmobranchii, Rajiformes, Arhynchobatidae	Gall bladder	1	Southeastern Pacific (Chile) and southwestern Atlantic (Argentina):	Off Buenos Aires Province, Argentina	MK937842	Present study
Chloromyxum sp. DB	Dipturus brevicaudatus (Yellownose skate)	80% (4/5)	VU	Elasmobranchii, Rajiformes, Rajidae	Gall bladder	n/a	Southeastern Pacific and southwestern Atlantic: Uruguay, Argentina, Chile	Off Buenos Aires Province, Argentina	MK937850	Present study
Chloromyxum sp. PH	Pseudobatos horkelii (Brazilian guitarfish)	50% (1/2)	VU	Elasmobranchii, Rhinopristiformes, Trygonorrhinidae	Gall bladder	2	Southwestern Atlantic: Rio de Janeiro to Argentina	Off Buenos Aires Province, Argentina	MK937847	Present study
Chloromyxum sp. PB	Psammobatis rudis (Smallthorn sand skate)	50% (4/8)	CR	Elasmobranchii, Rajiformes, Arhynchobatidae	Gall bladder	n/a	Southwestern Atlantic:Argentina	Off Buenos Aires Province, Argentina	MK937845	Present study
Chloromyxum sp. ST	Sphyrna tiburo (Bonnethead)	16.7% (1/6)	DD	Elasmobranchii, Carcharhiniformes, Sphyrnidae	Gall bladder	2	Western Atlantic, Caribbean and Gulf of Mexico; Eastern Pacific (Southern California to Ecuador)	Gulf of Mexico	MK937848	Present study
Chloromyxum sp. SG	Squatina guggenheim (Angular angel shark)	80% (4/5)	LC	Elasmobranchii, Squatiniformes, Squatinidae	Gall bladder	2	Southern Atlantic: Southern Brazil and Argentina	Off Buenos Aires Province, Argentina	MK937849	Present study
Ellipsomyxa fusiformis (Leptotheca fusiformis) Davis, 1917	Sphyrna zygaena (Smooth hammerhead)	n/a	VU	Elasmobranchii, Carcharhiniformes, Sphyrnidae	Gall bladder	3	Cosmopolitan			[17]
Kudoa hemiscylli Gleeson et al., 2010	Hemiscyllium ocellatum (Epaulette shark)	100% (8/8)	EN	Elasmobranchii, Orectolobiformes, Hemiscylliidae	Somatic muscle	1	Western Pacific: New Guinea, North Australia	North Heron reef, Australia	GU324949, GU324960, GU324961	[98]
	Hemitrygon fluviorum (Estuary stingray) as Dasyatis fluviorum	100% (13/13)	LC	Elasmobranchii, Myliobatiformes, Dasyatidae	Somatic muscle	1	Endemic to Australia	Moreton Bay, Australia	GU324954, GU324956, GU324957, GU324958	[98]
	Neotrygon kuhlii (Blue-spotted stingray)	8.8% (3/34)	NE	Elasmobranchii, Myliobatiformes, Dasyatidae	Somatic muscle	1	Southwest Pacific	Off Lizard Island, Australia	GU324951, GU324952	[98]
	Taeniura lymma (Ribbontail stingray)	100% (3/3)	DD	Elasmobranchii, Myliobatiformes, Dasyatidae	Somatic muscle	1	Indo-Western Pacific: Persian Gulf; Red sea and coast of eastern Africa, northern Australia	Off Lizard Island, Australia	GU324950, GU324953	[98]
	Aptychotrema rostrata (Eastern shovelnose ray)	100% (5/5)	NT	Elasmobranchii, Rhinopristiformes, Trygonorrhinidae	Somatic muscle	1	Western Pacific: endemic to Australia	Moreton Bay, Australia	GU324955	[98]
	Glaucostegus typus (Giant shovelnose ray)	100% (13/13)	LC	Elasmobranchii, Rhinopristiformes, Glaucostegidae	Somatic muscle	1	Indo-Western Pacific	North Heron Reef and Moreton Bay, Australia	GU324947, GU324948, GU324949	[98]
	Orectolobus hutchinsi (Western wobbegong)	40% (2/5)	VU	Elasmobranchii, Orectolobiformes, Orectolobidae	Somatic muscle	n/a	Eeastern Indian Ocean: Southwest Australia	Off Perth, W Australia	GU324966, GU324967	[98]
	Orectolobus maculatus (Spotted wobbegong)	96.6% (28/29)	LC	Elasmobranchii, Orectolobiformes, Orectolobidae	Somatic muscle	1	Eastern Indian Ocean: Western and southern Australia (Japan, China Sea)	Moreton Bay, Australia	GU324963	[98]
	Orectolobus ornatus (Ornate wobbegong)	100% (30/30)	LC	Elasmobranchii, Orectolobiformes, Orectolobidae	Somatic muscle	1	Indo-Pacific: Indonesia, Papua New Guinea, southern Australia	Moreton Bay, Australia	GU324962, GU324964	[98]
	Sphyrna tiburo (Bonnethead)	16.7% (1/6)	LC	Elasmobranchii, Carcharhiniformes, Sphyrnidae	Somatic muscle	2	Western Atlantic, Caribbean and Gulf of Mexico; Eastern Pacific (Southern California to Ecuador)	Gulf of Mexico		Present study
Kudoa carcharhini Gleeson et al., 2010	Carcharhinus cautus (Nervous shark)	87.5% (7/8)	LC	Elasmobranchii, Carcharhiniformes, Carcharhinidae	Somatic muscle	1	Western Pacific: Southern New Guinea, Solomon Islands, northern Australia	Moreton Bay, Australia	GU324968, GU324969, GU324971	[98]
	Carcharhinus amboinensis (Pigeye shark)	80% (4/5)	DD	Elasmobranchii, Carcharhiniformes, Carcharhinidae	Somatic muscle	2	Eastern Atlantic: Nigeria; Indo-Western Pacific; enters Mediterranean	Moreton Bay, Australia	GU324972	[98]
	Carcharhinus limbatus (Blacktip shark)	72.7% (8/11)	DD	Elasmobranchii, Carcharhiniformes, Carcharhinidae	Somatic muscle	2	Cosmopolitan	Moreton Bay, Australia	GU324970	[98]
Ortholinea sp.	Rhizoprionodon terraenovae (Atlantic sharpnose shark)	100% (1/1)	NT	Elasmobranchii, Carcharhiniformes, Carcharhinidae	Kidney tubules	2	Western and southwest Atlantic	Atlantic coast off South Carolina	MK937851	Present study
Parvicapsula sp. ST	Sphyrna tiburo (Bonnethead)	16.7% (1/6)	LC	Elasmobranchii, Carcharhiniformes, Sphyrnidae	Kidney tubules	2	Western Atlantic, Caribbean and Gulf of Mexico; Eastern Pacific (S California to Ecuador)	Gulf of Mexico	MK937852	Present study
Sinuolinea lesteri Moser et al., 1989	Hemiscyllium ocellatum (Epaulette shark)	100% (1/1)	LC	Elasmobranchii, Orectolobiformes, Hemiscylliidae	Gall bladder	1	Western Pacific: New Guinea, Northern Australia			[90]
Sphaerospora araii Arthur & Lom, 1985	Beringraja rhina (Longnose skate) as Raja rhina	n/a	LC	Elasmobranchii, Rajiformes, Rajidae	Kidney tubules	1	Eastern Pacific			[45]
Sphaerospora sp. 1	Squalus acanthias (Picked dogfish)	8.7% (2/23)	LC	Elasmobranchii, Squaliformes, Squalidae	Kidney tubules	3	Worldwide except northern Pacific	Off Buenos Aires Province, Argentina	MK937853	Present study
Sphaerospora sp. 2	Mustelus schmitti (Narrownose smooth-hound)	n/a	VU	Elasmobranchii, Carcharhiniformes, Triakidae	Kidney tubules	2	Southwest Atlantic	Off Buenos Aires Province, Argentina	MK937854	Present study
Sphaerospora sp. 3	Rhizoprionodon terraenovae (Atlantic sharpnose shark)	100% (1/1)	LC	Elasmobranchii, Carcharhiniformes, Carcharhinidae	Kidney tubules	2	Western and southwest Atlantic	Atlantic coast off South Carolina	MK937855	Present study
*NT=near threatened, VU=vulnerable, DD=data deficient, EN=endangered, CR=critically endangered, N/A=no data available
** Chloromyxum multicostatum Kuznetsova, 1977 (host: Squatina squatina) is not included in a list of described species because it is considered a species inquirenda (Cantatore et al. 2018).
